# Supplementary material for: Protective Effects of Polydatin from Grapes and Reynoutria japonica Houtt. on Damaged Macrophages Treated with Acetaminophen
Source: Nutrients. 2022 May 16;14(10):2077. doi: 10.3390/nu14102077 (PMC9147135; doi:10.3390/nu14102077)
Supplement: Supplementary file 1 [file nutrients-14-02077-s001.zip]

Archive with 1 entries (1 files):
- nutrients-1707909-supplementary.pdf
